# Supplementary material for: Glycolytic Reprogramming in Silica-Induced Lung Macrophages and Silicosis Reversed by Ac-SDKP Treatment
Source: Int J Mol Sci. 2021 Sep 17;22(18):10063. doi: 10.3390/ijms221810063 (PMC8465686; doi:10.3390/ijms221810063)
Supplement: Supplementary file 1 [file ijms-22-10063-s001.zip]

Archive with 1 entries (1 files):
- ijms-1372648-supplement.pdf
